# Supplementary material for: Health Professionals’ Views on Euthanasia: Impact of Traits, Religiosity, Death Perceptions, and Empathy
Source: Healthcare (Basel). 2025 Jul 18;13(14):1731. doi: 10.3390/healthcare13141731 (PMC12294693; doi:10.3390/healthcare13141731)
Supplement: Supplementary file 1 [file healthcare-13-01731-s001.zip]

Archive with 1 entries (1 files):
- healthcare-3706088-supplementary.pdf
